# Supplementary material for: Genome-Wide Identification and Functional Exploration of SBP-Box Gene Family in Black Pepper (Piper nigrum L.)
Source: Genes (Basel). 2021 Oct 29;12(11):1740. doi: 10.3390/genes12111740 (PMC8625754; doi:10.3390/genes12111740)
Supplement: Supplementary file 1 [file genes-12-01740-s001.zip]

Archive with 4 entries (4 files):
- Figure S1.pdf
- Table S1.pdf
- Table S2 miR.pdf
- Table S3 target.pdf
